# Supplementary material for: Surface Roughness Effects on Self-Interacting and Mutually Interacting Rayleigh Waves
Source: Sensors (Basel). 2021 Aug 15;21(16):5495. doi: 10.3390/s21165495 (PMC8400126; doi:10.3390/s21165495)
Supplement: Supplementary file 1 [file sensors-21-05495-s001.zip]

Archive with 1 entries (1 files):
- sensors-1301150-supplementary.pdf
